# Supplementary material for: Postprandial Glucose Response in Type 2 Diabetes Mellitus Patients and Possible Antioxidant Properties of a Plant-Based Snack Bar
Source: Foods. 2024 Dec 20;13(24):4123. doi: 10.3390/foods13244123 (PMC11675813; doi:10.3390/foods13244123)
Supplement: Supplementary file 1 [file foods-13-04123-s001.zip]

Archive with 1 entries (1 files):
- foods-3339104-supplementary.pdf
